# Supplementary material for: Learning from Longitudinal Data in Electronic Health Record and Genetic Data to Improve Cardiovascular Event Prediction
Source: Sci Rep. 2019 Jan 24;9:717. doi: 10.1038/s41598-018-36745-x (PMC6345960; doi:10.1038/s41598-018-36745-x)
Supplement: Supplementary file 2 — Supplementary DATA [file 41598_2018_36745_MOESM2_ESM.xlsx]

## Sheet: 204 snps
Lead SNP	Reference Gene
rs6544713	ABCG8
rs2519093	ABO
rs579459	ABO
rs3825807	ADAMTS7
rs7173743	ADAMTS7
rs4468572	ADAMTS7, MORF4L1
rs56307388	ADRA1A, STMN4
rs808919	ANKRD52
rs17609940	ANKS1A
rs964184	APOA5
rs515135	APOB
rs4420638	APOC1
rs405509	APOE
rs11898671	ARHGAP15
rs4321818	ARMC12
rs1351525	ARNTL
rs2681472	ATP2B1
rs4766578	ATXN2
rs118147862	BCAM
rs10953541	BCAP29
rs68170813	BCAP29
rs194937	BCKDHB, FAM46A
rs58030109	BMS1, LINC01264
rs11206510	BSND, PCSK9
rs12979495	C19orf38
rs7500448	CDH13
rs7559543	CDK15, FZD7
rs4977574	CDKN2A
rs62555370	CDKN2B-AS1
rs1333046	CDKN2B-AS1, DMRTA1
rs3217992	CDKN2BAS
rs7528419	CELSR2
rs1591805	CENPW, MIR588
rs3858602	CISTR, HOXC13-AS
rs11617955	COL4A1
rs4773141	COL4A1
rs4773144	COL4A1
rs9515203	COL4A1/COL4A2
rs11838776	COL4A2
rs34905765	COL4A2
rs56003851	COL4A2
rs11635330	CRABP1, IREB2
rs2047009	CXCL12
rs501120	CXCL12
rs12413409	CYP17A1
rs11191416	CYP17A1, BORCS7
rs10818576	DAB2IP
rs9532984	DGKH
rs7973725	DHX37
rs75082168	DISP1
rs2128739	DYNC2H1, MIR4693
rs113756303	EBF2, PPP2R2A
rs1878406	EDNRA
rs11126387	EMX1, SFXN5
rs11126366	EXOC6B
rs1873197	FAM114A1
rs11174220	FAM19A2
rs7082705	FAM213A
rs288187	FBXL17
rs11240980	FBXL17, LINC01023
rs2521501	FES
rs748431	FGD5
rs9486719	FHL5
rs12619842	FIGN, GRB14
rs11170820	FLJ12825
rs1924981	FLT1
rs9319428	FLT1
rs17517928	FN1
rs3732355	FN1
rs17514846	FURIN/FES
rs7568458	GGCX
rs1561198	GGCX/VAMP8
rs35895680	GIP, IGF2BP1
rs3738591	GON4L
rs72685791	GUCY1A3
rs2023938	HDAC9
rs2107595	HDAC9, TWIST1
rs2895811	HHIPL1
rs10139550	HHIPL1, CYP46A1
rs2244608	HNF1A
rs2259816	HNF1A
rs11238720	HNRNPA3P1, LINC00619
rs13301437	IFNW1, IFNA21
rs12899265	IGF1R
rs4845625	IL6R
rs6689306	IL6R
rs61969072	ING1, LINC00346
rs28470722	INPP5B
rs10071096	IRX1, LOC101929153
rs57938011	KATNA1
rs9982601	KCNE2
rs33998987	KCNH7
rs10947789	KCNK5
rs2487928	KIAA1462
rs2505083	KIAA1462
rs1122608	LDLR
rs6511721	LDLR
rs11911017	LINC00189
rs28451064	LINC00310, KCNE2
rs7280276	LINC00310, KCNE2
rs75657982	LINC00474, PAPPA
rs1746050	LINC00841, C10orf142
rs1870634	LINC00841, C10orf142
rs17581137	LINC00924, NR2F2-AS1
rs12202017	LINC01312
rs17678683	LINC01412
rs1412444	LIPA
rs2246833	LIPA
rs2820315	LMOD1
rs57349798	LOC100505530
rs10841443	LOC100506393
rs11723436	LOC100996694, MAD2L1
rs8104311	LOC102724279, CYP4F2
rs10455872	LPA
rs3798220	LPA
rs55730499	LPA
rs186696265	LPA, PLG
rs1998043	LPA, PLG
rs6935921	LPA, PLG
rs17411031	LPL, SLC18A1
rs11172113	LRP1
rs9379774	LRRC16A
rs421329	LYRM4-AS1
rs4719608	MACC1, LOC101927769
rs9630903	MAP1S, FCHO1
rs1001037	MAP9, GUCY1A3
rs13140296	MAP9, GUCY1A3
rs7901016	MCU
rs8042271	MFGE8, ABHD2
rs17465637	MIA3
rs67180937	MIA3
rs9818870	MRAS
rs73222236	MSL2
rs9591012	N4BP2L2
rs17626479	NDST3
rs17087335	NOA1
rs3918226	NOS3
rs11813268	OBFC1, SLK
rs16986953	OSR1, LINC00954
rs12801636	PCNXL3
rs974819	PDGFD
rs12526453	PHACTR1
rs9349379	PHACTR1
rs4252120	PLG
rs61772626	PLPP3
rs9970807	PLPP3
rs663129	PMAIP1, MC4R
rs72702224	PMVK, PBXIP1
rs9364537	PNLDC1, MAS1
rs17114036	PPAP2B
rs12826942	PPHLN1
rs10857147	PRDM8, FGF5
rs763475	PTPRT
rs72823056	PTRF
rs12936587	RASD1
rs7623687	RHOA
rs9907921	RNF157, UBALD2
rs13734	RRBP1
rs56336142	SAYSD1, KCNK5
rs10846744	SCARB1
rs3184504	SH2B3
rs2843152	SKI, MORN1
rs624249	SLC22A2
rs2048327	SLC22A3/LPAL2/LPA
rs273909	SLC22A4/SLC22A5
rs56062135	SMAD3
rs56289821	SMARCA4, LDLR
rs216172	SMG6
rs1964272	SNRPD2
rs599839	SORT1
rs10168194	SPHKAP
rs7917431	SVIL, KIAA1462
rs10840293	SWAP70
rs2153219	TAB2, ZC3H12D
rs2789422	TAGLN2
rs2270114	TBX2
rs12190287	TCF21
rs2327433	TCF21
rs11810571	TDRKH
rs2252654	TEX41
rs13420649	THADA
rs4627080	TMEM41B
rs75041078	TMEM91
rs2552527	TNS1
rs2954029	TRIB1
rs2001846	TRIB1, LINC00861
rs17680741	TSPAN14
rs4593108	TTC29, EDNRA
rs6842241	TTC29, EDNRA
rs46522	UBE2Z
rs4472337	UHRF1BP1
rs6512216	UNC13A, MAP1S
rs35465346	USP48, LDLRAD2
rs6725887	WDR12
rs7692387	WDR12
rs12600562	WNT9B, GOSR2
rs11556924	ZC3HC1
rs7564469	ZEB2
rs2252641	ZEB2-AC074093.1
rs6129767	ZHX3
rs12940887	ZNF652
rs35879803	ZNF827
rs9608859	OSM, GATSL3
rs2442752	MICA/C4B
